# Supplementary material for: Two new species of zooplanktivorous haplochromine cichlids from Lake Victoria, Tanzania
Source: Zookeys. 2013 Jan 2;(256):1–34. doi: 10.3897/zookeys.256.3871 (PMC3650828; doi:10.3897/zookeys.256.3871)
Supplement: XML Treatment for Haplochromis argens [file zookeys.256.3871-treatment1.xml]

<!DOCTYPE tp:taxon-treatment
  PUBLIC "-//TaxonX//DTD Taxonomic Treatment Publishing DTD v0 20100105//EN" "tax-treatment-NSO.dtd">
<tp:taxon-treatment xmlns:tp="http://www.plazi.org/taxpub"><tp:treatment-meta><mixed-citation publication-type="journal"><person-group><name><surname>de Zeeuw</surname><given-names>Marnix P.</given-names></name><name><surname>Westbroek</surname><given-names>Irene</given-names></name><name><surname>van Oijen</surname><given-names>Martien J.P.</given-names></name><name><surname>Witte</surname><given-names>Frans</given-names></name></person-group><article-title>Two new species of zooplanktivorous haplochromine cichlids from Lake Victoria, Tanzania</article-title><source>Zookeys</source><day>2</day><month>1</month><year>2013</year><volume>2013</volume><issue>256</issue><fpage>1</fpage><lpage>34</lpage><pub-id pub-id-type="doi">10.3897/zookeys.256.3871</pub-id></mixed-citation></tp:treatment-meta><tp:nomenclature><tp:taxon-name>
                            <tp:taxon-name-part taxon-name-part-type="genus">Haplochromis</tp:taxon-name-part>
                            <tp:taxon-name-part taxon-name-part-type="species">argens</tp:taxon-name-part>
                        <object-id xmlns:xlink="http://www.w3.org/1999/xlink" xlink:type="simple">urn:lsid:zoobank.org:act:B0288AFB-9C11-4D81-9B7B-E551951A7B2D</object-id>
								<object-id xmlns:xlink="http://www.w3.org/1999/xlink" xlink:type="simple">http://species-id.net/wiki/Haplochromis_argens</object-id>
								</tp:taxon-name><tp:taxon-authority>de Zeeuw, Westbroek &amp; Witte</tp:taxon-authority><tp:taxon-status xmlns:xlink="http://www.w3.org/1999/xlink" xlink:type="simple">sp. n.</tp:taxon-status><xref ref-type="fig" rid="F2">Figs 2</xref><xref ref-type="fig" rid="F3"/><xref ref-type="fig" rid="F4"/><xref ref-type="fig" rid="F5">–5</xref><xref ref-type="table" rid="T1">, Tables 1</xref><xref ref-type="fig" rid="F2">, 2</xref></tp:nomenclature><tp:treatment-sec sec-type="Cheironyms used"><title>Cheironyms used.</title><p>Haplochromis argens: <xref ref-type="bibr" rid="B20">Goldschmidt 1994</xref>: 179, 199–200; <italic><tp:taxon-name>Haplochromis argens</tp:taxon-name></italic>; Verheyen et al. 1989: 93, 94, 96; <xref ref-type="bibr" rid="B74">van der Meer 1995</xref>: 26, 30–32; <xref ref-type="bibr" rid="B75">van der Meer and Bowmaker 1995</xref>: 232–239; <xref ref-type="bibr" rid="B21">Goldschmidt 1996</xref>: 164, 184–185; <xref ref-type="bibr" rid="B36">Hilder and Pankhurst 2003</xref>: 194; <xref ref-type="bibr" rid="B14">Collin et al. 2004</xref>: 769; <xref ref-type="bibr" rid="B11">Carleton et al. 2008</xref>.</p><p><italic><tp:taxon-name>Haplochromis</tp:taxon-name></italic> “argens”; <xref ref-type="bibr" rid="B105">Zihler 1982</xref>: 568; <xref ref-type="bibr" rid="B3">Barel 1983</xref>: 384, 385, 407, 418; <xref ref-type="bibr" rid="B88">Witte 1984a</xref>: 604, 611; <xref ref-type="bibr" rid="B89">Witte 1984b</xref>: 159–161, 163; <xref ref-type="bibr" rid="B4">Barel 1985</xref>: chapter 1, 384, 385, 407, 418; <xref ref-type="bibr" rid="B27">Gottfried 1986</xref>: 1029; <xref ref-type="bibr" rid="B90">Witte 1987</xref>, chapter 1: 611, chapter 2: 67, 76, chapter 3: 8–13, 19; <xref ref-type="bibr" rid="B17">Goldschmidt 1989a</xref>: 24, 27, 29–39, 41, 42, 44, 45, 53, 55, 58, 59, 61–63, 65–69, 71–75, 77, 82, 84, 86–89, 97–101, 103, 118, 119, 148, 158, 160, 162, 166; <xref ref-type="bibr" rid="B18">Goldschmidt 1989b</xref>: 122–126, 129–131; <xref ref-type="bibr" rid="B84">Wanink et al. 1989</xref>: 25; <xref ref-type="bibr" rid="B71">van der Meer 1989</xref>:<!--PageBreak--> 52, 53; <xref ref-type="bibr" rid="B22">Goldschmidt and de Visser 1990</xref>: 129, 130, 132; <xref ref-type="bibr" rid="B25">Goldschmidt et al. 1990</xref>: 344, 346–351, 353; <xref ref-type="bibr" rid="B23">Goldschmidt and Witte 1990</xref>: 356–367; <xref ref-type="bibr" rid="B6">Barel et al. 1991</xref>: 262; <xref ref-type="bibr" rid="B19">Goldschmidt 1991</xref>: 181, 182, 185, 187; <xref ref-type="bibr" rid="B72">van der Meer 1991a</xref>: 91–94, 96; <xref ref-type="bibr" rid="B73">van der Meer 1991b</xref>: 3, 5, 6, 9–12, 14–22, 24–26, 28, 68, 76, 77, 83, 85–87, 89–93, 99, 101, 104; <xref ref-type="bibr" rid="B24">Goldschmidt and Witte 1992</xref>: 104; <xref ref-type="bibr" rid="B40">Kaufman 1992</xref>: 848, 849; <xref ref-type="bibr" rid="B93">Witte et al. 1992b</xref>: 11, 13, 17, 25, 27, 28; <xref ref-type="bibr" rid="B5">Barel 1993</xref>: 366; <xref ref-type="bibr" rid="B67">Smith and Wootton 1994</xref>: 99–103; <xref ref-type="bibr" rid="B2">Balshine-Earn 1995</xref>: 5; <xref ref-type="bibr" rid="B56">Seehausen 1995</xref>: 143, 146; <xref ref-type="bibr" rid="B64">Seehausen and Witte 1995</xref>: 101; <xref ref-type="bibr" rid="B74">van der Meer et al. 1995</xref>: 116–129; <xref ref-type="bibr" rid="B68">Smith and Wootton 1995</xref>: 12; <xref ref-type="bibr" rid="B1">Anker and Dullemeijer 1996</xref>: 4–11; <xref ref-type="bibr" rid="B16">de Visser and Barel 1996</xref>: 4; <xref ref-type="bibr" rid="B57">Seehausen 1996</xref>: 51, 55, 255, 256; <xref ref-type="bibr" rid="B66">Smit and Anker 1997</xref>: 9–17; <xref ref-type="bibr" rid="B65">Seehausen et al. 1997b</xref>: 899; <xref ref-type="bibr" rid="B91">Witte et al. 1997</xref>: 591; <xref ref-type="bibr" rid="B83">Wanink 1998</xref>: 159, 232; <xref ref-type="bibr" rid="B54">Rinkes 1999</xref>: 46, 47, 54, 56–58, 60, 62, 76, 77, 79, 97; <xref ref-type="bibr" rid="B15">de Visser 2000</xref>: 18; <xref ref-type="bibr" rid="B70">Tacon et al. 2000</xref>: 63; <xref ref-type="bibr" rid="B98">Witte and Wanink 2000</xref>: 78–81, 84; <xref ref-type="bibr" rid="B63">Seehausen et al. 2003</xref>: 272; <xref ref-type="bibr" rid="B101">Witte et al. 2005</xref>: 320; <xref ref-type="bibr" rid="B43">Kishe-Machumu 2012</xref>: 35; <xref ref-type="bibr" rid="B80">van Rijssel and Witte 2012</xref>.</p><p>H. “Argens”; <xref ref-type="bibr" rid="B41">Kaufman and Seehausen 1995</xref>: 148.</p><p><italic><tp:taxon-name>Haplochromis</tp:taxon-name></italic> <italic>(?)</italic> “argens”; <xref ref-type="bibr" rid="B87">Wanink and Witte 2000</xref>: 563; <xref ref-type="bibr" rid="B95">Witte et al. 2000</xref>: 234, 235, 237; <xref ref-type="bibr" rid="B94">Witte et al. 2003</xref>: 108; <xref ref-type="bibr" rid="B52">Niemantsverdriet 2005</xref>: 151, 155; <xref ref-type="bibr" rid="B99">Witte et al. 2007a</xref>: 1153.</p><p><italic><tp:taxon-name>Haplochromis</tp:taxon-name></italic> sp. “argens”; <xref ref-type="bibr" rid="B50">Mizoiri et al. 2008</xref>: 228, 241, 254.</p><p><italic><tp:taxon-name>Yssichromis argens</tp:taxon-name></italic>; <xref ref-type="bibr" rid="B81">van Staaden et al. 1995</xref>: 168; <xref ref-type="bibr" rid="B13">Chapman et al. 1995</xref>: 1277, 1279–1282, 1285; <xref ref-type="bibr" rid="B39">Huber et al. 1997</xref>: 170; <xref ref-type="bibr" rid="B55">Rosenberger and Chapman 2000</xref>: 498; <xref ref-type="bibr" rid="B48">Melnychuk and Chapman 2002</xref>: 107.</p><p><italic><tp:taxon-name>Yssichromis</tp:taxon-name></italic> sp. “argens”; <xref ref-type="bibr" rid="B50">Mizoiri et al. 2008</xref>: 228.</p><p><bold>Type-locality.</bold> Tanzania, Lake Victoria, Mwanza Gulf (ca 2°29'–2°36'S; 32°48'–32°54'E) and Emin Pasha Gulf (ca 2°18'–2°41'S; 31°47'–31°59' E).</p><p><bold>Holotype.</bold> RMNH.PISC.83588<sup>4</sup>, ♂, 67.3 mm SL, Tanzania, Lake Victoria, Mwanza Gulf, 8.iii.1979, HEST.</p><p><bold>Paratypes.</bold> All type specimens collected by <italic><tp:taxon-name>Haplochromis</tp:taxon-name></italic> Ecology Survey Team (HEST) in Mwanza Gulf, Tanzania, Lake Victoria, except where noted otherwise. <!--PageBreak--><!--PageBreak-->Size of specimens given as standard length. RMNH.PISC.72831<sup>5</sup>, ♀, 71.0 mm, 30.v.1980; RMNH.PISC.72884<sup>5, 6</sup>, ♂, 74.4 mm, 31.v.1980; RMNH.PISC.73097, ♀, 71.3 mm, 27.ix.1977; RMNH.PISC.81202<sup>5</sup>, ♀, 65.6 mm, 11.v.1978; RMNH.PISC.83587, ♂, 77.4 mm, 31.v.1975; RMNH.PISC.83589<sup>4</sup>, ♀, 75.5 mm, 21.iv.1980; RMNH.PISC.83590<sup>4</sup>, ♂, 68.2 mm, 22.iv.1980; RMNH.PISC.83606<sup>4</sup>, ♂, 73.7 mm, 22.iv.1980; RMNH.PISC.83607<sup>4</sup>, ♂, 65.7 mm, 15.iv.1980; RMNH.PISC.83608<sup>5</sup>, ♂, 65.7 mm, 31.v.1975; RMNH.PISC.83609<sup>4</sup>, ♂, 67.4 mm, 22.iv.1980; RMNH.PISC.83610<sup>4</sup>, ♂, 66.2 mm, 30.ix.1977; RMNH.PISC.83611<sup>4</sup>, ♂, 69.5 mm, 30.ix.1977; RMNH.PISC.83612<sup>4</sup>, ♀, 71.1 mm, 30.ix.1977; RMNH.PISC.83613<sup>4</sup>, ♀, 68.1 mm, 30.ix.1977; RMNH.PISC.83614<sup>4</sup>, ♀, 71.9 mm, 8.ix.1977; RMNH.PISC.83615<sup>4</sup>, ♂, 57.7 mm, 8.ix.1977; RMNH.PISC.83616<sup>4</sup>, ♂, 70.2 mm, 19.viii.1977; RMNH.PISC.83617<sup>4</sup>, ♀, 71.5 mm, 19.viii.1977; RMNH.PISC.83618<sup>4</sup>, ♂, 66.1 mm, 7.ix.1977; RMNH.PISC.83619<sup>4</sup>, ♂, 66.5 mm, 21.xii.1977; RMNH.PISC.83620<sup>4</sup>, ♂, 65.8 mm, 10.x.1977; RMNH.PISC.83621<sup>1</sup>, ♂, circa 70 mm, 30.ix.1977; RMNH.PISC.83622<sup>5</sup>, ♂, 59.3 mm, 22.vi.1985, Emin Pasha Gulf; RMNH.PISC.83623<sup>5</sup>, ♂, 57.2 mm, 22.vi.1985, Emin Pasha Gulf; RMNH.PISC.83624<sup>5</sup>, ♂, 59.6 mm, 23.vi.1985, Emin Pasha Gulf; RMNH.PISC.83625<sup>4</sup>, ♂, 58.3 mm, 23.vi.1985, Emin Pasha Gulf; RMNH.PISC.83626<sup>4</sup>, ♂, 58.5 mm, 23.vi.1985, Emin Pasha Gulf; RMNH.PISC.83627<sup>4</sup>, ♂, 54.3 mm, 23.vi.1985, Emin Pasha Gulf; RMNH.PISC.83628<sup>4</sup>, ♂, 59.6 mm, 23.vi.1985, Emin Pasha Gulf; RMNH.PISC.83629<sup>4</sup>, ♂, 55.4 mm, 23.vi.1985, Emin Pasha Gulf; RMNH.PISC.83630<sup>4</sup>, ♂, 53.1 mm, 23.vi.1985, Emin Pasha Gulf; RMNH.PISC.83631<sup>4</sup>, ♂, 66.8 mm, 23.vi.1985, Emin Pasha Gulf; RMNH.PISC.83632<sup>4</sup>, ♂, 67.0 mm, 23.vi.1985, Emin Pasha Gulf; RMNH.PISC.83633<sup>4</sup>, ♂, 60.4 mm, 23.vi.1985, Emin Pasha Gulf; RMNH.PISC.83634<sup>4</sup>, ♂, 53.9 mm, 23.vi.1985, Emin Pasha Gulf; RMNH.PISC.83635<sup>4</sup>, ♂, 62.6 mm, 23.vi.1985, Emin Pasha Gulf; RMNH.PISC.83636<sup>4</sup>, ♂, 66.6 mm, 23.vi.1985, Emin Pasha Gulf; RMNH.PISC.83637<sup>4</sup>, ♂, 69.2 mm, 23.vi.1985, Emin Pasha Gulf; RMNH.PISC.83638<sup>4</sup>, ♂, 65.8 mm, 23.vi.1985, Emin Pasha Gulf; RMNH.PISC.83639<sup>4</sup>, ♂, 61.3 mm, 23.vi.1985, Emin Pasha Gulf; RMNH.PISC.83640<sup>4</sup>, ♂, 73.4 mm, 23.vi.1985, Emin Pasha Gulf; RMNH.PISC.83641<sup>4</sup>, ♂, 64.1 mm, 23.vi.1985, Emin Pasha Gulf; RMNH.PISC.83642<sup>4</sup>, ♂, 63.1 mm, 23.vi.1985, Emin Pasha Gulf; RMNH.PISC.83643<sup>4</sup>, ♂, 63.7 mm, 23.vi.1985, Emin Pasha Gulf; RMNH.PISC.83644<sup>4</sup>, ♂, 62.1 mm, 23.vi.1985, Emin Pasha Gulf; RMNH.PISC.83645<sup>4</sup>, ♂, 64.1 mm, 23.vi.1985, Emin Pasha Gulf; RMNH.PISC.83646<sup>4</sup>, ♂, 61.6 mm, 23.vi.1985, Emin Pasha Gulf; RMNH.PISC.83647<sup>4</sup>, ♂, 59.8 mm, 25.viii.1981; RMNH.PISC.83648<sup>4</sup>, ♂, 61.6 mm, 10.x.1977; RMNH.PISC.83649<sup>4</sup>, ♂, 61.5 mm, 21.xii.1977; RMNH.PISC.83650<sup>4</sup>, ♂, 57.7 mm, 6.iii.1979; RMNH.PISC.83651<sup>4</sup>, ♂, 60.6 mm, 13.vii.1979; RMNH.PISC.83652<sup>4</sup>, ♂, 58.0 mm, 1.ii.1979; RMNH.PISC.83653<sup>4</sup>, ♂, 53.5 mm, 18.xi.1981; RMNH.PISC.83655<sup>4</sup>, ♂, 61.8 mm, 14.v.1979; RMNH.PISC.83656<sup>4</sup>, ♂, 59.0 mm, 27.iii.1979; RMNH.PISC.83657<sup>4</sup>, ♂, 61.6 mm, 27.iii.1979; RMNH.PISC.83660<sup>4</sup>, ♂, 56.8 mm, 12.iii.1979; RMNH.PISC.83661<sup>4</sup>, ♂, 57.9 mm, 12.iii.1979; RMNH.PISC.83662<sup>4</sup>, ♂, 59.7 mm, 14.v.1979; RMNH.PISC.83663<sup>4</sup>, ♂, 58.6 mm, 14.v.1979; RMNH.PISC.83673<sup>4</sup>, ♂, 55.5 mm, 23.vi.1985, Emin Pasha Gulf; RMNH.PISC.83688<sup>1–3<!--PageBreak--></sup>, ♂, 61.4 mm, 6.iii.1979; RMNH.PISC.83689<sup>1–3</sup>, ♂, 62.2 mm, 14.v.1979; RMNH.PISC.83694<sup>1, 5</sup>, ♂, 63.1 mm, 21.vi.1985, Emin Pasha Gulf; RMNH.PISC.83697<sup>1, 5</sup>, ♂, 59.1 mm, 23.vi.1985, Emin Pasha Gulf; RMNH.PISC.83698<sup>1–3, 5</sup>, ♂, 61.0 mm, 23.vi.1985, Emin Pasha Gulf; RMNH.PISC.83703<sup>3, 6</sup>, ♂, 66.4 mm, 23.vi.1985, Emin Pasha Gulf; RMNH.PISC.83704<sup>1, 3, 6</sup>, ♂, 68.4 mm, 23.vi.1985, Emin Pasha Gulf; RMNH.PISC.83705<sup>1–3, 6</sup>, ♂, 67.5 mm, 23.vi.1985, Emin Pasha Gulf; RMNH.PISC.83706<sup>1, 5</sup>, ♂, 68.8 mm, 27.vi.1985, Emin Pasha Gulf; RMNH.PISC.84067<sup>5, 7</sup>, ♂, 72.1 mm, 15.viii.1986; AMNH 255035<sup>4</sup>, ♂, 62.2 mm, 14.v.1979; BMNH 2012.1.5.2 <sup>4</sup>, ♂, 62.8 mm, 3.v.1979; NSMT-P 106959<sup>4</sup>, ♂, 62.6 mm, 3.v.1979.</p><p><sup>1</sup> dissected to describe oral jaws; <sup>2</sup> dissected to describe pharyngeal jaws; <sup>3</sup> dissected to count gill filaments; <sup>4</sup> proportional measurements taken (<xref ref-type="table" rid="T1">Table 1</xref>); <sup>5</sup>colour picture available; <sup>6</sup>colour picture of anal fin available; <sup>7</sup> specimen of which Dr E. Verheijen, Royal Belgian Institute of Natural Sciences, has taken a tissue sample for DNA analysis.</p></tp:treatment-sec><tp:treatment-sec sec-type="Diagnosis"><title>Diagnosis.</title><p>Small sized (&lt; 8 cm SL), slender (BD &lt; 31% SL), micrognathic (LJL &lt; 45% HL) zooplanktivorous <italic><tp:taxon-name>Haplochromis</tp:taxon-name></italic> species with slightly curved to straight dorsal head profile. Relatively long and slender, mainly bicuspid, teeth in oral jaws. Premaxillary dentigerous area extending almost to caudal end of dentigerous arm. Both <!--PageBreak-->males and females silvery with conspicuously ivory-white lips. Three to five, generally faint vertical stripes on flank; faint traces of a dark mid-lateral band occasionally present. Males with yellow to greenish sheen on flank.</p></tp:treatment-sec><tp:treatment-sec sec-type="Description"><title>Description.</title><p>Proportional measurements of type material given in <xref ref-type="table" rid="T1">Table 1</xref>.</p><p><bold>Habitus.</bold> See <xref ref-type="fig" rid="F2">Fig. 2</xref>. Body slender. Dorsal head profile straight to slightly curved, occasionally moderately curved. Premaxillary pedicel slightly prominent. Mouth oblique. Lips not thickened. Medial part of premaxilla slightly expanded. Caudal part of maxilla not bullate. Vertical through caudal tip of maxilla running through iris, just rostral to pupil. Lateral snout outline isognathous and obtuse, in larger specimens slightly prognathous. Jaws equal anteriorly or lower jaw slightly protruding. Mental prominence slightly pronounced. Retro-articular processes of right and left mandible touching each other, interrupting ventral body outline. Eye approximately circular and medium to large. Generally an aphakic aperture present in pupil. Cephalic lateral line pores not enlarged.</p><fig id="F2" position="float" orientation="portrait"><label>Figure 2.</label><caption><p>Habitus of <italic><tp:taxon-name>Haplochromis argens</tp:taxon-name></italic> sp. n. ♂ (holotype, RMNH.PISC.83588). Scale bar equals 10 mm. Drawing by I. Westbroek, missing (= dotted) scales added by M. van Oijen.</p></caption><graphic xmlns:xlink="http://www.w3.org/1999/xlink" xlink:href="ZooKeys-256-001-g002.jpg" position="float" orientation="portrait" xlink:type="simple"/></fig><p><bold>Scales.</bold> Cheek, gill cover and rostral part of dorsal head surface covered with cycloid scales. Nape and rostral part of dorsum with mixture of cycloid and weakly ctenoid scales. Chest with ctenoid, weakly ctenoid and some cycloid scales. Scales on remaining part of body mainly ctenoid. Scales on chest smaller than those on ventral and ventro-lateral part of body; size transition gradual. Small elongated scales on basal quarter to half of caudal fin. Three to seven (mode 6) scales between upper lateral line and dorsal-fin origin, four to eight (mode 6) between pectoral- and pelvic-fin bases.</p><p><bold>Fins.</bold> Pelvic fins just reaching or slightly surpassing rostral-most point of anal-fin origin. Pelvic fins with first soft rays slightly produced in both sexes, in males occasionally filamentous. Caudal tip of anal fin not reaching caudal-fin origin. Caudal-fin outline truncate to slightly emarginate.</p><p><bold>Gill apparatus.</bold> Description based on lateral gill rakers and lateral hemibranch of first gill arch. Number of gill rakers on lower part of gill arch 11–12. Lower two to three rakers reduced (= very short), next one to two short, followed by two to six slender and longer ones. Remaining rakers hooked, bifid, trifid or quadrifid. Rakers generally closely set, viz. touching each other over major part of length. Number of gill filaments 94 to 106.</p><p><bold>Viscera.</bold> Ratio between intestine length and SL: 1.0–1.4 (n = 25).</p><p><bold>Oral jaws.</bold> (<xref ref-type="fig" rid="F3">Fig. 3 A–C</xref>) Premaxillary ascending arm equal to or longer than dentigerous arm (asc./dent. arm ratio 1.0 to 1.1). Angle between the arms 77° to 81°. Symphyseal articulation facet not present. Lower jaw slightly more elongated than generalized type (length/height ratio 2.3 to 2.5). Upper half of dentary with distinct outwardly directed flare. Mental prominence slightly pronounced.</p><fig id="F3" position="float" orientation="portrait"><label>Figure 3.</label><caption><p>Skeletal elements of <italic><tp:taxon-name>Haplochromis argens</tp:taxon-name></italic> sp. n. <bold>A</bold> Right premaxilla, lateral view (RMNH.PISC.83705) <bold>B</bold> Right premaxilla, lateral (top) and occlusal (bottom) views (RMNH.PISC.83621), illustrating, for this species, a rare case of a posteriorly edentulous premaxilla <bold>C</bold> Right lower jaw, lateral view (RMNH.PISC.83697) <bold>D</bold> Lower pharyngeal element, dorsal view (RMNH.PISC. 83706) <bold>E</bold> Lower pharyngeal element, lateral view (RMNH.PISC.83706). Scale bars equal 1 mm. <bold>A, C,</bold> <bold>D</bold> drawn by I. Westbroek, <bold>B</bold> by M. van Oijen.</p></caption><graphic xmlns:xlink="http://www.w3.org/1999/xlink" xlink:href="ZooKeys-256-001-g003.jpg" position="float" orientation="portrait" xlink:type="simple"/></fig><p><bold>Oral teeth shape.</bold> (<xref ref-type="fig" rid="F3">Fig. 3 A–C</xref>) Generally teeth in outer row of both premaxilla and lower jaw bicuspid or weakly bicuspid, with some unicuspid or tricuspid teeth interspersed. In specimens over 65 mm SL, weakly bicuspids and unicuspids may dominate. Major cusp of bicuspids isoscelene to subequilateral, protracted and acutely pointed. Flange generally absent, when present very small. Minor cusp weakly developed to distinct, relatively short compared to major cusp. Cusp gap wide. In labial view, neck slender to moderately slender, crown not or slightly expanded. In lateral<!--PageBreak--> view, crown compressed. Outer-row teeth in both premaxilla and lower jaw recurved. Inner rows in both jaws with mainly tricuspid or weakly tricuspid teeth.</p><p><bold>Oral teeth size.</bold> Outer-row teeth relatively long and slender, gradually decreasing in size from rostral to caudal.</p><p><bold>Dental arcade and tooth band.</bold> (<xref ref-type="fig" rid="F3">Fig. 3B</xref>) Rostrally dental arcade rounded. Outer row generally occupying almost total length of dentigerous arm of premaxilla, in two specimens (RMNH.PISC.83697 and RMNH.PISC.83621; <xref ref-type="fig" rid="F3">Fig. 3B</xref>) edentulous part about 25% of arm. Outer row in lower jaw not, or just, reaching coronoid wing in most dissected specimens. In one case caudal-most tooth relatively high on coronoid wing. One or two inner rows in rostral part of both jaws, decreasing to zero in caudal part.</p><p><bold>Teeth counts and setting.</bold> Outer row of upper jaw (l+r premaxilla) with 30–52 teeth. In both jaws outer-row teeth regularly set, their placement wider rostrally than laterally.</p><p><bold>Tooth implantation.</bold> Outer-row teeth of premaxilla rostrally erect. Inner-row teeth recumbent. Outer-row teeth of lower jaw slightly procumbent, inner-row teeth erect.</p><p><bold>Lower pharyngeal element.</bold> (<xref ref-type="fig" rid="F3">Fig. 3 D, E</xref>) Lower pharyngeal element relatively small and slender (length/width ratio 1.2–1.3). Dentigerous area slightly broader than long (length/width ratio = 0.7–0.9). Suture straight.</p><p><bold>Pharyngeal teeth</bold> <bold>counts.</bold> Caudal-most transverse row with about 30–38 teeth, medial longitudinal rows with eight to 11 teeth.</p><p><bold>Pharyngeal teeth shape.</bold> Teeth in caudal-most transverse row hooked, major cusp only slightly incurved, blunt to slightly acute. Other teeth bevelled or pronounced. All teeth relatively fine and slender, medial teeth not coarser than other teeth.</p><p><bold>Vertebrae.</bold> Total number of vertebrae in 57 specimens: 30 (12), 31 (39) or 32 (6), comprising 13–14 abdominal and 16–19 caudal vertebrae.</p><p><bold>Live colouration males.</bold> (<xref ref-type="fig" rid="F4">Fig. 4 A, B</xref>). Sexually active males with ivory to grey snout and cheek. Lips remarkably ivory-white with no or few pigment spots. Eye with grey outer ring and silver to golden inner ring. Lower jaw and interoperculum whitish. Gill cover silver, sometimes with grey to dusky flush. Dorsal head surface, dorsum and <!--PageBreak-->flank silvery-grey, dorsum with bluish to purplish sheen, flank with yellow to greenish sheen. Chest, belly and ventral side silvery-white.</p><fig id="F4" position="float" orientation="portrait"><label>Figure 4.</label><caption><p>Live colours of <italic><tp:taxon-name>Haplochromis argens</tp:taxon-name></italic> sp. n. <bold>A</bold> sexually active ♂, 59.3 mm SL (paratype, RMNH.PISC.83622), Emin Pasha Gulf <bold>B</bold> sexually active ♂, 72.1 mm SL (paratype, RMNH.PISC.84067), Mwanza Gulf.</p></caption><graphic xmlns:xlink="http://www.w3.org/1999/xlink" xlink:href="ZooKeys-256-001-g004.jpg" position="float" orientation="portrait" xlink:type="simple"/></fig><p>Pelvic fins black; in specimens of Emin Pasha Gulf, medial side sometimes red. Anal fin rostrally faintly to distinctly red, rest of fin hyaline. One to two dark yellow to orange egg dummies with hyaline ring present on caudal part of anal fin. Caudal fin orange-red to wine-red. Dorsal fin hyaline with red streaks and spots. Lappets hyaline or reddish, rostral lappets sometimes dusky.</p><p>Dark grey to blackish markings: Nostril-, interorbital-, and supraorbital stripes, sometimes rather distinct. Lachrymal stripe distinct, but relatively short (i.e. small blotch at caudal end of lachrymal generally not reaching caudal tip of maxilla), sometimes extending over iris. Irregular preopercular vertical bar generally present. Opercular blotch distinct. Three to five, generally faint vertical stripes on flank. Traces of dark-grey mid-lateral band occasionally present.</p><p><bold>Live colouration females.</bold> Live females basically with same colours as males, lacking bluish-purplish and yellow-greenish sheens and distinct red colouration in fins, but sometimes with faint red flush in caudal fin. In females upper lip usually with more pigment than in males. Of markings on head, only lachrymal stripe and opercular blotch distinct. Mid-lateral band sometimes more distinct than in males, vertical stripes faint.</p><p><bold>Preserved colouration of males and females.</bold> (<xref ref-type="fig" rid="F5">Fig. 5</xref>) Body light brown, dorsally darker than ventrally. Snout, lips and lower jaw coloured as old ivory. Fins hyaline and light grey-brown in both sexes, except for black pelvic fins in adult males. Same markings, but slightly more distinct, as in live specimens.</p><fig id="F5" position="float" orientation="portrait"><label>Figure 5.</label><caption><p>Preserved colours of <italic><tp:taxon-name>Haplochromis argens</tp:taxon-name></italic> sp. n. ♂ 67.3 mm SL (holotype, RMNH.PISC.83588). Scale bar equals 10 mm.</p></caption><graphic xmlns:xlink="http://www.w3.org/1999/xlink" xlink:href="ZooKeys-256-001-g005.jpg" position="float" orientation="portrait" xlink:type="simple"/></fig></tp:treatment-sec><tp:treatment-sec sec-type="Distribution"><title>Distribution.</title><p><italic><tp:taxon-name>Haplochromis argens</tp:taxon-name></italic> is only known from the Tanzanian part of Lake Victoria. Specimens were caught in the Mwanza Gulf (from entrance of Stuhlmann Sound to entrance of gulf in north), in the south-western part of the Speke Gulf (near its entrance), in the area around Kome Island, and in the Emin Pasha Gulf (<xref ref-type="fig" rid="F1">Fig. 1</xref>).</p></tp:treatment-sec><tp:treatment-sec sec-type="Habitat"><title>Habitat.</title><p><italic><tp:taxon-name>Haplochromis argens</tp:taxon-name></italic> is a pelagic species from the littoral and sub-littoral zone. At night the species is virtually restricted to the two upper metres of the water column (<xref ref-type="bibr" rid="B89">Witte 1984b</xref>, <xref ref-type="bibr" rid="B25">Goldschmidt et al. 1990</xref>). By day, the highest densities were found at two to three metres from the surface, but individuals of this species were also caught with bottom trawls over sand and mud bottoms, and in gill nets and traps near rocks (<xref ref-type="bibr" rid="B25">Goldschmidt et al. 1990</xref>, <xref ref-type="bibr" rid="B93">Witte et al. 1992b</xref>).</p></tp:treatment-sec><tp:treatment-sec sec-type="Abundance"><title>Abundance.</title><p>During 1979–1982, <italic><tp:taxon-name>Haplochromis argens</tp:taxon-name></italic> was present in 70% of the bottom-trawl tows by day and in 100% of the surface trawl tows at night; the mean numbers of individuals per tow ranged from 6.2 to 18.3, respectively (<xref ref-type="table" rid="T2">Table 2</xref>). In 1987–1988, it occurred in 3% of the bottom trawl tows and the mean number of individuals per tow was 0.03; the species was absent in surface trawls. Thirty-four bottom-trawl tows in 1990–1999 captured no <italic><tp:taxon-name>Haplochromis argens</tp:taxon-name></italic>. From 2001 to 2011 more than 150 bottom-trawl tows contained about 15 individuals of <italic><tp:taxon-name>Haplochromis argens</tp:taxon-name></italic>, corresponding to a decline in catch per unit effort of more than 50 times compared to the 1979–1982 captures; no individuals were caught with surface trawls.<!--PageBreak--></p><table-wrap id="T2" position="float" orientation="portrait"><label>Table 2.</label><caption><p>Frequencies of occurrence (Foo) in trawl tows and mean numbers (± SD) per tow of <italic><tp:taxon-name>Haplochromis argens</tp:taxon-name></italic>. Tows of 10 minutes duration were made with bottom trawls (day) at stations E to J (depth range 7–14 m) and with surface trawls (night) at station G (14 m deep); in the period 1990-1999 no surface trawls were made; n indicates number of trawl tows.</p></caption><table><tbody><tr><th rowspan="1" colspan="1"><bold>Station</bold></th><th rowspan="1" colspan="1"><bold>Bottom trawl day</bold></th><th rowspan="1" colspan="1"><bold>1979–1982<sup>†</sup> n = 104</bold></th><th rowspan="1" colspan="1"><bold>1987–1988<sup>†</sup> n = 29</bold></th><th rowspan="1" colspan="1"><bold>1990–1999<sup>‡</sup> n = 34</bold></th><th rowspan="1" colspan="1"><bold>2001–2011<sup>§</sup> n &gt; 150</bold></th></tr><tr><td rowspan="2" colspan="1">E–J</td><td rowspan="1" colspan="1">Foo </td><td rowspan="1" colspan="1">70 %</td><td rowspan="1" colspan="1">3 %</td><td rowspan="1" colspan="1">0 %</td><td rowspan="1" colspan="1">&lt; 10 %</td></tr><tr><td rowspan="1" colspan="1">Mean nr </td><td rowspan="1" colspan="1">6.2 ± 12.2</td><td rowspan="1" colspan="1">0.03 ± 0.19</td><td rowspan="1" colspan="1">0</td><td rowspan="1" colspan="1">&lt; 0.1</td></tr><tr><td rowspan="1" colspan="1"/><td rowspan="1" colspan="1"><bold>Surface trawl night</bold></td><td rowspan="1" colspan="1"><bold>1981/1982 n = 8</bold></td><td rowspan="1" colspan="1"><bold>1987-1988<sup>8|</sup> n = 26</bold></td><td rowspan="1" colspan="1"><bold>-</bold></td><td rowspan="1" colspan="1"><bold>2001-2011<sup>1§</sup> n = 15</bold></td></tr><tr><td rowspan="2" colspan="1">G</td><td rowspan="1" colspan="1">Foo </td><td rowspan="1" colspan="1">100 %</td><td rowspan="1" colspan="1">0 %</td><td rowspan="1" colspan="1">-</td><td rowspan="1" colspan="1">27 %</td></tr><tr><td rowspan="1" colspan="1">Mean nr </td><td rowspan="1" colspan="1">18.3 ± 12.4</td><td rowspan="1" colspan="1">0</td><td rowspan="1" colspan="1">-</td><td rowspan="1" colspan="1">0.5 ± 0.9</td></tr></tbody></table><table-wrap-foot><fn><p><sup>†</sup> Data from <xref ref-type="bibr" rid="B93">Witte et al. (1992b)</xref>; <sup>‡</sup> data from <xref ref-type="bibr" rid="B95">Witte et al. (2000)</xref>; <sup>§</sup>unpublished data from J.H Wanink; M.A. Kishe-Machumu, J.C. van Rijssel and F. Witte; <sup>|</sup> data from <xref ref-type="bibr" rid="B86">Wanink and Witte (1998)</xref>.</p></fn></table-wrap-foot></table-wrap><p><bold>Food.</bold> Before the ecological changes in Lake Victoria,the diet of <italic><tp:taxon-name>Haplochromis argens</tp:taxon-name></italic> comprised mainly zooplankton during the day; <italic><tp:taxon-name>Chaoborus</tp:taxon-name></italic> larvae were important at night (<xref ref-type="bibr" rid="B25">Goldschmidt et al. 1990</xref>). The current diet is unknown, but all the studied resurgent species in the Mwanza Gulf changed their diet (e.g. <xref ref-type="bibr" rid="B78">van Oijen and Witte 1996</xref>, <xref ref-type="bibr" rid="B42">Katunzi et al. 2003</xref>, <xref ref-type="bibr" rid="B44">Kishe-Machumu et al. 2008</xref>).</p><p><bold>Breeding.</bold> <italic><tp:taxon-name>Haplochromis argens</tp:taxon-name></italic> is a female mouth brooder. Spawning sites are located at depths &lt; 9 m (<xref ref-type="bibr" rid="B23">Goldschmidt and Witte 1990</xref>).</p></tp:treatment-sec><tp:treatment-sec sec-type="Etymology"><title>Etymology.</title><p>In reference to the silver male colouration, <italic><tp:taxon-name>Haplochromis argens</tp:taxon-name></italic> was given the nickname “argens” under the false assumption it was Latinized Greek for silver. Since this species is well known under its cheironym, we think it is best to upgrade the nickname to the species’ epithethon.</p></tp:treatment-sec><tp:treatment-sec sec-type="Comparisons"><title>Comparisons.</title><p>The zooplanktivorous species <italic><tp:taxon-name>Haplochromis (Yssichromis) laparogramma</tp:taxon-name></italic> Greenwood &amp; Gee, 1969, <italic><tp:taxon-name>Haplochromis (Yssichromis) pyrrhocephalus</tp:taxon-name></italic> Witte &amp; Witte-Maas, 1987 and <italic><tp:taxon-name>Haplochromis (Yssichromis) heusinkveldi</tp:taxon-name></italic>, Witte &amp; Witte-Maas, 1987, have shorter bicuspid teeth in the oral jaws than <italic><tp:taxon-name>Haplochromis argens</tp:taxon-name></italic>, and generally the premaxillary dentigerous arm is edentulous over the caudal <sup>1</sup>/<sub>4</sub> -<sup>1</sup>/<sub>3</sub> versus the dentigerous portion extending almost to the caudal end of the dentigerous arm. The dental features of the zooplanktivorous/insectivorous <italic><tp:taxon-name>Haplochromis tanaos</tp:taxon-name></italic> van Oijen &amp; Witte, 1996 and <italic><tp:taxon-name>Haplochromis thereuterion</tp:taxon-name></italic> van Oijen &amp; Witte, 1996, are more or less similar to those of <italic><tp:taxon-name>Haplochromis argens</tp:taxon-name></italic>, but the former two species have more unicuspids. <italic><tp:taxon-name>Haplochromis argens</tp:taxon-name></italic> is <italic>f</italic>urther distinguished from these and other species by its colouration. Sexually active males of <italic><tp:taxon-name>Haplochromis tanaos</tp:taxon-name></italic> are dark blue, the females silvery with a distinct mid-lateral band and slightly less distinct dorso-lateral band. Sexually active males of <italic><tp:taxon-name>Haplochromis thereuterion</tp:taxon-name></italic> are black, the females coloured like females of <italic><tp:taxon-name>Haplochromis tanaos</tp:taxon-name></italic> (<xref ref-type="bibr" rid="B78">van Oijen and Witte 1996</xref>). The body of <italic><tp:taxon-name>Haplochromis argens</tp:taxon-name></italic> is less slender (BD 26.0–30.7% of SL, mean 28.2%, <xref ref-type="table" rid="T1">Table 1</xref>) than that of <italic><tp:taxon-name>Haplochromis tanaos</tp:taxon-name></italic> and <italic><tp:taxon-name>Haplochromis thereuterion</tp:taxon-name></italic> (22.1–27.1% and 24.4–27.6% of SL, respectively; Tables 3 and 7 in <xref ref-type="bibr" rid="B78">van Oijen and Witte 1996</xref>). Live <italic><tp:taxon-name>Haplochromis argens</tp:taxon-name></italic> is similar to (juvenile) <italic><tp:taxon-name>Haplochromis cassius</tp:taxon-name></italic> in colouration and general habitus. However, <italic><tp:taxon-name>Haplochromis cassius</tp:taxon-name></italic> has a broad, well defined mid-lateral band (<xref ref-type="bibr" rid="B32">Greenwood and Barel 1978</xref>), more and distinctly longer unicuspid teeth, more <!--PageBreak-->curved and more widely set teeth, and thicker lips than <italic><tp:taxon-name>Haplochromis argens</tp:taxon-name></italic>. The maximum size of <italic><tp:taxon-name>Haplochromis cassius</tp:taxon-name></italic> (99.0 mm SL) is larger than that of <italic><tp:taxon-name>Haplochromis argens</tp:taxon-name></italic>, but when comparing similar size ranges (see material and methods) <italic><tp:taxon-name>Haplochromis argens</tp:taxon-name></italic> has: a smaller head (ratio HL/SL: 31.0 – 35.6%, mean 32.9% versus 35.0 – 36.0%, mean 35.5% in <italic><tp:taxon-name>Haplochromis cassius</tp:taxon-name></italic>); a shorter snout (ratio SnL/HL: 23.6 – 29.7%, mean 26.6% versus 29.8 – 32.6%, mean 31.2% in <italic><tp:taxon-name>Haplochromis cassius</tp:taxon-name></italic>); larger eyes (ratio EyL/HL: 30.9 – 39.0%, mean 35.7% versus 26.8 – 28.8%, mean 28.3% in <italic><tp:taxon-name>Haplochromis cassius</tp:taxon-name></italic>). For comparison with <italic><tp:taxon-name>Haplochromis goldschmidti</tp:taxon-name></italic> sp. n., see below.</p></tp:treatment-sec><tp:treatment-sec><!--Section generated to contain objects referenced in tp:taxon-treatment.--><table-wrap id="T1" position="float" orientation="portrait"><label>Table 1.</label><caption><p>Measurements of <italic><tp:taxon-name>Haplochromis argens</tp:taxon-name></italic>, proportional to standard length or head length. Means and standard deviations were calculated over all measured type specimens, including the holotype.</p></caption><table><tbody><tr><th rowspan="1" colspan="1"/><th rowspan="1" colspan="1"/><th rowspan="1" colspan="1"><bold>Holotype</bold></th><th rowspan="1" colspan="1"><bold>Paratypes (n = 56)</bold></th><th rowspan="1" colspan="1"><bold>Mean ± SD (n = 57)</bold></th></tr><tr><td rowspan="1" colspan="1">standard length SL (mm)</td><td rowspan="1" colspan="1"/><td rowspan="1" colspan="1">67.3</td><td rowspan="1" colspan="1">53.1–75.5</td><td rowspan="1" colspan="1">63.1 ± 5.4</td></tr><tr><td rowspan="1" colspan="1">body depth (BD)</td><td rowspan="1" colspan="1">%SL</td><td rowspan="1" colspan="1">28.8</td><td rowspan="1" colspan="1">26.0–30.7</td><td rowspan="1" colspan="1">28.2 ± 1.1</td></tr><tr><td rowspan="1" colspan="1">pectoral fin length (PFL)</td><td rowspan="1" colspan="1">%SL</td><td rowspan="1" colspan="1">27.3</td><td rowspan="1" colspan="1">25.4–30.9</td><td rowspan="1" colspan="1">27.8 ± 1.2</td></tr><tr><td rowspan="1" colspan="1">caudal peduncle length (CPL)</td><td rowspan="1" colspan="1">%SL</td><td rowspan="1" colspan="1">21.7</td><td rowspan="1" colspan="1">18.5–23.5</td><td rowspan="1" colspan="1">20.7 ± 1.1</td></tr><tr><td rowspan="1" colspan="1">caudal peduncle depth (CPD)</td><td rowspan="1" colspan="1">%SL</td><td rowspan="1" colspan="1">9.7</td><td rowspan="1" colspan="1">9.1–11.1</td><td rowspan="1" colspan="1">10.0 ± 0.5</td></tr><tr><td rowspan="1" colspan="1">caudal fin length (CFL)</td><td rowspan="1" colspan="1">%SL</td><td rowspan="1" colspan="1">22.7</td><td rowspan="1" colspan="1">20.1–25.5</td><td rowspan="1" colspan="1">23.9 ± 1.0</td></tr><tr><td rowspan="1" colspan="1">head length (HL)</td><td rowspan="1" colspan="1">%SL</td><td rowspan="1" colspan="1">31.7</td><td rowspan="1" colspan="1">31.0–35.6</td><td rowspan="1" colspan="1">32.9 ± 0.9</td></tr><tr><td rowspan="1" colspan="1">snout length (SnL)</td><td rowspan="1" colspan="1">%HL</td><td rowspan="1" colspan="1">26.3</td><td rowspan="1" colspan="1">23.6–29.7</td><td rowspan="1" colspan="1">26.6 ± 1.6</td></tr><tr><td rowspan="1" colspan="1">snout width (SnW)</td><td rowspan="1" colspan="1">%HL</td><td rowspan="1" colspan="1">27.6</td><td rowspan="1" colspan="1">20.6–27.8</td><td rowspan="1" colspan="1">24.5 ± 1.7</td></tr><tr><td rowspan="1" colspan="1">head width (HW)</td><td rowspan="1" colspan="1">%HL</td><td rowspan="1" colspan="1">41.3</td><td rowspan="1" colspan="1">32.0–43.8</td><td rowspan="1" colspan="1">40.0 ± 1.8</td></tr><tr><td rowspan="1" colspan="1">interorbital width (IOW)</td><td rowspan="1" colspan="1">%HL</td><td rowspan="1" colspan="1">22.1</td><td rowspan="1" colspan="1">18.8–23.8</td><td rowspan="1" colspan="1">20.8 ± 1.1</td></tr><tr><td rowspan="1" colspan="1">preorbital width (POW)</td><td rowspan="1" colspan="1">%HL</td><td rowspan="1" colspan="1">24.4</td><td rowspan="1" colspan="1">20.6–25.7</td><td rowspan="1" colspan="1">23.4 ± 1.2</td></tr><tr><td rowspan="1" colspan="1">lachrymal width (LaW)</td><td rowspan="1" colspan="1">%HL</td><td rowspan="1" colspan="1">21.6</td><td rowspan="1" colspan="1">17.3–23.2</td><td rowspan="1" colspan="1">20.2 ± 1.4</td></tr><tr><td rowspan="1" colspan="1">preorbital depth (POD)</td><td rowspan="1" colspan="1">%HL</td><td rowspan="1" colspan="1">15.5</td><td rowspan="1" colspan="1">13.1–18.7</td><td rowspan="1" colspan="1">15.3 ± 1.2</td></tr><tr><td rowspan="1" colspan="1">eye length (EyL)</td><td rowspan="1" colspan="1">%HL</td><td rowspan="1" colspan="1">36.6</td><td rowspan="1" colspan="1">30.9–39.0</td><td rowspan="1" colspan="1">35.7 ± 2.1</td></tr><tr><td rowspan="1" colspan="1">eye depth (EyD)</td><td rowspan="1" colspan="1">%HL</td><td rowspan="1" colspan="1">33.4</td><td rowspan="1" colspan="1">27.4–35.2</td><td rowspan="1" colspan="1">31.6 ± 1.7</td></tr><tr><td rowspan="1" colspan="1">cheek depth (ChD)</td><td rowspan="1" colspan="1">%HL</td><td rowspan="1" colspan="1">16.9</td><td rowspan="1" colspan="1">11.9–20.5</td><td rowspan="1" colspan="1">16.7 ± 1.7</td></tr><tr><td rowspan="1" colspan="1">lower jaw length (LJL)</td><td rowspan="1" colspan="1">%HL</td><td rowspan="1" colspan="1">40.4</td><td rowspan="1" colspan="1">37.6–44.3</td><td rowspan="1" colspan="1">40.5 ± 1.5</td></tr><tr><td rowspan="1" colspan="1">lower jaw width (LJW)</td><td rowspan="1" colspan="1">%HL</td><td rowspan="1" colspan="1">13.6</td><td rowspan="1" colspan="1">11.0–15.6</td><td rowspan="1" colspan="1">13.2 ± 1.0</td></tr><tr><td rowspan="1" colspan="1">EyD/EyL</td><td rowspan="1" colspan="1"/><td rowspan="1" colspan="1">0.9</td><td rowspan="1" colspan="1">0.8–1.0</td><td rowspan="1" colspan="1">0.9 ± 0.04</td></tr><tr><td rowspan="1" colspan="1">LJL/LJW</td><td rowspan="1" colspan="1"/><td rowspan="1" colspan="1">3.0</td><td rowspan="1" colspan="1">2.6–3.8</td><td rowspan="1" colspan="1">3.1 ± 0.27</td></tr></tbody></table></table-wrap><fig id="F1" position="float" orientation="portrait"><label>Figure 1.</label><caption><p>Tanzanian part of Lake Victoria. <bold>A</bold>, distribution of <italic><tp:taxon-name>Haplochromis argens</tp:taxon-name></italic> sp. n.(hatched area) <bold>B</bold> Mwanza Gulf with catch localities of type specimens of <italic><tp:taxon-name>Haplochromis argens</tp:taxon-name></italic> sp. n.(hatched area); E to J represent stations along the research transect where data on abundance of <italic><tp:taxon-name>Haplochromis argens</tp:taxon-name></italic> sp. n. were collected <bold>C</bold> Emin Pasha Gulf with catch localities of type specimens of <italic><tp:taxon-name>Haplochromis argens</tp:taxon-name></italic> sp. n. (filled circles) and type specimens of <italic><tp:taxon-name>Haplochromis goldschmidti</tp:taxon-name></italic> sp. n. (filledtriangles); open triangles indicate other catch localities of <italic><tp:taxon-name>Haplochromis goldschmidti</tp:taxon-name></italic> sp. n.</p></caption><graphic xmlns:xlink="http://www.w3.org/1999/xlink" xlink:href="ZooKeys-256-001-g001.jpg" position="float" orientation="portrait" xlink:type="simple"/></fig></tp:treatment-sec><ref-list><ref id="B20"><mixed-citation xmlns:xlink="http://www.w3.org/1999/xlink" xlink:type="simple"><person-group><name name-style="western"><surname>Goldschmidt</surname><given-names>T</given-names></name></person-group> (<year>1994</year>)<source> Darwins Hofvijver.</source><publisher-name>Uitgeverij Prometheus</publisher-name>, <publisher-loc>Amsterdam</publisher-loc>, <lpage>286</lpage> pp.</mixed-citation></ref><ref id="B74"><mixed-citation xmlns:xlink="http://www.w3.org/1999/xlink" xlink:type="simple"><person-group><name name-style="western"><surname>van der Meer</surname><given-names>HJ</given-names></name></person-group> (<year>1995</year>)<article-title> Visual resolution during growth in cichlid fish: A morphological and behavioural case study.</article-title><source>Brain, Behaviour and Evolution </source><volume>45</volume>: <fpage>25</fpage>-<lpage>33</lpage>. doi: <ext-link ext-link-type="uri" xlink:href="http://dx.doi.org/10.1159/000113383" xlink:type="simple">10.1159/000113383</ext-link></mixed-citation></ref><ref id="B75"><mixed-citation xmlns:xlink="http://www.w3.org/1999/xlink" xlink:type="simple"><person-group><name name-style="western"><surname>van der Meer</surname><given-names>HJ</given-names></name><name name-style="western"><surname>Bowmaker</surname><given-names>JK</given-names></name></person-group> (<year>1995</year>)<article-title> Interspecific variation of photoreceptors in four co-existing haplochromine cichlid fishes.</article-title><source>Brain, Behaviour and Evolution </source><volume>45</volume>: <fpage>232</fpage>-<lpage>240</lpage>. doi: <ext-link ext-link-type="uri" xlink:href="http://dx.doi.org/10.1159/000113552" xlink:type="simple">10.1159/000113552</ext-link></mixed-citation></ref><ref id="B21"><mixed-citation xmlns:xlink="http://www.w3.org/1999/xlink" xlink:type="simple"><person-group><name name-style="western"><surname>Goldschmidt</surname><given-names>T</given-names></name></person-group> (<year>1996</year>)<source> Darwin’s Dreampond.</source><publisher-name>MIT Press, Cambridge</publisher-name>, <publisher-loc>Massachusetts</publisher-loc>, <lpage>277</lpage> pp.</mixed-citation></ref><ref id="B36"><mixed-citation xmlns:xlink="http://www.w3.org/1999/xlink" xlink:type="simple"><person-group><name name-style="western"><surname>Hilder</surname><given-names>ML</given-names></name><name name-style="western"><surname>Pankhurst</surname><given-names>NW</given-names></name></person-group> (<year>2003</year>)<article-title> Evidence that temperature change cues reproductive development in the spiny damselfish, <italic>Acanthochromis polyacanthus</italic>.</article-title><source>Environmental Biology of Fishes</source><volume>66</volume>: <fpage>187</fpage>-<lpage>196</lpage>. doi: <ext-link ext-link-type="uri" xlink:href="http://dx.doi.org/10.1023/A:1023601729203" xlink:type="simple">10.1023/A:1023601729203</ext-link></mixed-citation></ref><ref id="B14"><mixed-citation xmlns:xlink="http://www.w3.org/1999/xlink" xlink:type="simple"><person-group><name name-style="western"><surname>Collin</surname><given-names>SP</given-names></name><name name-style="western"><surname> Hart</surname><given-names>NS</given-names></name><name name-style="western"><surname>Wallace</surname><given-names>KM</given-names></name><name name-style="western"><surname>Shand</surname><given-names>J</given-names></name><name name-style="western"><surname>Potter</surname><given-names>IC</given-names></name></person-group> (<year>2004</year>)<source> Vision in the southern hemisphere lamprey <italic>Mordacia mordax</italic>: Spatial distribution, spectral absorption characteristics, and optical sensitivity of a single class of retinal photoreceptor. Visual Neuroscience 21: 765–773. </source>doi: <ext-link ext-link-type="uri" xlink:href="http://dx.doi.org/10.1017/S0952523804215103" xlink:type="simple">10.1017/S0952523804215103</ext-link></mixed-citation></ref><ref id="B11"><mixed-citation xmlns:xlink="http://www.w3.org/1999/xlink" xlink:type="simple"><person-group><name name-style="western"><surname>Carleton</surname><given-names>KL</given-names></name><name name-style="western"><surname>Spady</surname><given-names>TC</given-names></name><name name-style="western"><surname>Streelman</surname><given-names>JT</given-names></name><name name-style="western"><surname>Kidd</surname><given-names>MR</given-names></name><name name-style="western"><surname>McFarland</surname><given-names>WN</given-names></name><name name-style="western"><surname>Loew</surname><given-names>ER</given-names></name></person-group> (<year>2008</year>)<source> Visual sensitivities tuned by heterochronic shifts in opsin gene expression. BioMed Central Biology 6: 22. </source>doi: <ext-link ext-link-type="uri" xlink:href="http://dx.doi.org/10.1186/1741-7007-6-22" xlink:type="simple">10.1186/1741-7007-6-22</ext-link></mixed-citation></ref><ref id="B105"><mixed-citation xmlns:xlink="http://www.w3.org/1999/xlink" xlink:type="simple"><person-group><name name-style="western"><surname>Zihler</surname><given-names>F</given-names></name></person-group> (<year>1982</year>)<article-title> Gross morphology and configuration of the digestive tract of Cichlidae (Teleostei, Perciformes): phylogenetic and functional significance.</article-title><source>Netherlands Journal of Zoology </source><volume>32</volume>: <fpage>544</fpage>-<lpage>571</lpage>. doi: <ext-link ext-link-type="uri" xlink:href="http://dx.doi.org/10.1163/002829682X00210" xlink:type="simple">10.1163/002829682X00210</ext-link></mixed-citation></ref><ref id="B3"><mixed-citation xmlns:xlink="http://www.w3.org/1999/xlink" xlink:type="simple"><person-group><name name-style="western"><surname>Barel</surname><given-names>CDN</given-names></name></person-group> (<year>1983</year>)<article-title> Towards a constructional morphology of cichlid fishes (Teleostei, Perciformes).</article-title><source>Netherlands Journal of Zoology </source><volume>33</volume>: <fpage>357</fpage>-<lpage>424</lpage>. doi: <ext-link ext-link-type="uri" xlink:href="http://dx.doi.org/10.1163/002829683X00183" xlink:type="simple">10.1163/002829683X00183</ext-link></mixed-citation></ref><ref id="B88"><mixed-citation xmlns:xlink="http://www.w3.org/1999/xlink" xlink:type="simple"><person-group><name name-style="western"><surname>Witte</surname><given-names>F</given-names></name></person-group> (<year>1984a</year>)<article-title> Consistency and functional significance of morphological differences between wild-caught and domestic <italic>Haplochromis squamipinnis</italic> (Pisces, Ciclidae).</article-title><source>Netherlands Journal of Zoology </source><volume>34</volume>: <fpage>596</fpage>-<lpage>612</lpage>. doi: <ext-link ext-link-type="uri" xlink:href="http://dx.doi.org/10.1163/002829684X00308" xlink:type="simple">10.1163/002829684X00308</ext-link></mixed-citation></ref><ref id="B89"><mixed-citation xmlns:xlink="http://www.w3.org/1999/xlink" xlink:type="simple"><person-group><name name-style="western"><surname>Witte</surname><given-names>F</given-names></name></person-group> (<year>1984b</year>)<article-title> Ecological differentiation in Lake Victoria haplochromines: comparison of cichlid species flocks in African Lakes.</article-title> In: <person-group><name name-style="western"><surname>Echelle</surname><given-names>AA</given-names></name><name name-style="western"><surname>Kornfield</surname><given-names>I</given-names></name></person-group> (<role>Eds</role>). <issue-title>, Evolution of Fish Species Flocks.</issue-title><source>Orono Press, University of Maine, Maine</source>: <fpage>155</fpage>-<lpage>167</lpage>.</mixed-citation></ref><ref id="B4"><mixed-citation xmlns:xlink="http://www.w3.org/1999/xlink" xlink:type="simple"><person-group><name name-style="western"><surname>Barel</surname><given-names>CDN</given-names></name></person-group> (<year>1985</year>)<source> A matter of space, constructional morphology of cichlid fishes. PhD Thesis, Leiden, the Netherlands: Leiden University.</source></mixed-citation></ref><ref id="B27"><mixed-citation xmlns:xlink="http://www.w3.org/1999/xlink" xlink:type="simple"><person-group><name name-style="western"><surname>Gottfried</surname><given-names>MD</given-names></name></person-group> (<year>1986</year>)<article-title> Developmental transition in feeding morphology of the Midas cichlid.</article-title><source>Copeia </source><volume>1986</volume>: <fpage>1028</fpage>-<lpage>1030</lpage>. doi: <ext-link ext-link-type="uri" xlink:href="http://dx.doi.org/10.2307/1445308" xlink:type="simple">10.2307/1445308</ext-link></mixed-citation></ref><ref id="B90"><mixed-citation xmlns:xlink="http://www.w3.org/1999/xlink" xlink:type="simple"><person-group><name name-style="western"><surname>Witte</surname><given-names>F</given-names></name></person-group> (<year>1987</year>)<source> From form to fishery. An ecological and taxonomical contribution to morphology and fishery of Lake Victoria cichlids. PhD Thesis, Leiden, the Netherlands: Leiden University.</source></mixed-citation></ref><ref id="B17"><mixed-citation xmlns:xlink="http://www.w3.org/1999/xlink" xlink:type="simple"><person-group><name name-style="western"><surname>Goldschmidt</surname><given-names>T</given-names></name></person-group> (<year>1989a</year>)<source> An ecological and morphological field study on the haplochromine cichlid fishes (Pisces, Cichlidae) of Lake Victoria. PhD Thesis, Leiden, the Netherlands: Leiden University.</source></mixed-citation></ref><ref id="B18"><mixed-citation xmlns:xlink="http://www.w3.org/1999/xlink" xlink:type="simple"><person-group><name name-style="western"><surname>Goldschmidt</surname><given-names>T</given-names></name></person-group> (<year>1989b</year>)<article-title> Reproductive strategies, subtrophic niche differentiation and the role of competition for food in haplochromine cichlids (Pisces) from Lake Victoria, Tanzania.</article-title><source>Annalenvan het Koninklijk Museum voor Midden-Afrika, Zoologische Wetenschappen </source><volume>257</volume>: <fpage>119</fpage>-<lpage>132</lpage>.</mixed-citation></ref><ref id="B84"><mixed-citation xmlns:xlink="http://www.w3.org/1999/xlink" xlink:type="simple"><person-group><name name-style="western"><surname>Wanink</surname><given-names>JH</given-names></name><name name-style="western"><surname>Goldschmidt</surname><given-names>T</given-names></name><name name-style="western"><surname>Witte</surname><given-names>F</given-names></name></person-group> (<year>1989</year>)<article-title> Recent changes in the zooplanktivorous-/insectivorous fish community from the Mwanza Gulf of Lake Victoria.</article-title> In: <person-group><name name-style="western"><surname>Anonymous</surname><given-names/></name></person-group> (<role>Eds</role>). <issue-title>WOTRO Report for the year 1988.</issue-title><source>Netherlands Foundation for the Advancement of Tropical Research, The Hague, the Netherlands</source>: <fpage>22</fpage>-<lpage>28</lpage>.</mixed-citation></ref><ref id="B71"><mixed-citation xmlns:xlink="http://www.w3.org/1999/xlink" xlink:type="simple"><person-group><name name-style="western"><surname>van der Meer</surname><given-names>HJ</given-names></name></person-group> (<year>1989</year>)<article-title> Ecological significance of retinal receptor patterns in 4 sympatric haplochromine cichlids.</article-title><source>Annalenvan het Koninklijk Museum voor Midden-Afrika, Zoologische Wetenschappen </source><volume>257</volume>: <fpage>51</fpage>-<lpage>56</lpage>.</mixed-citation></ref><ref id="B22"><mixed-citation xmlns:xlink="http://www.w3.org/1999/xlink" xlink:type="simple"><person-group><name name-style="western"><surname>Goldschmidt</surname><given-names>T</given-names></name><name name-style="western"><surname>de Visser</surname><given-names>J</given-names></name></person-group> (<year>1990</year>)<article-title> On the possible role of egg mimics in speciation.</article-title><source>Acta Biotheoretica </source><volume>38</volume>: <fpage>125</fpage>-<lpage>134</lpage>. doi: <ext-link ext-link-type="uri" xlink:href="http://dx.doi.org/10.1007/BF00047549" xlink:type="simple">10.1007/BF00047549</ext-link></mixed-citation></ref><ref id="B25"><mixed-citation xmlns:xlink="http://www.w3.org/1999/xlink" xlink:type="simple"><person-group><name name-style="western"><surname>Goldschmidt</surname><given-names>T</given-names></name><name name-style="western"><surname>Witte</surname><given-names>F</given-names></name><name name-style="western"><surname>de Visser</surname><given-names>J</given-names></name></person-group> (<year>1990</year>)<article-title> Ecological segregation of zooplanktivorous haplochromine species (Pisces, Cichlidae) from Lake Victoria.</article-title><source>Oikos </source><volume>58</volume>: <fpage>343</fpage>-<lpage>355</lpage>. doi: <ext-link ext-link-type="uri" xlink:href="http://dx.doi.org/10.2307/3545226" xlink:type="simple">10.2307/3545226</ext-link></mixed-citation></ref><ref id="B23"><mixed-citation xmlns:xlink="http://www.w3.org/1999/xlink" xlink:type="simple"><person-group><name name-style="western"><surname>Goldschmidt</surname><given-names>T</given-names></name><name name-style="western"><surname>Witte</surname><given-names>F</given-names></name></person-group> (<year>1990</year>)<article-title> Reproductive strategies of zooplanktivorous haplochromine species (Pisces, Cichlidae) from Lake Victoria before the Nile perch boom.</article-title><source>Oikos </source><volume>58</volume>: <fpage>356</fpage>-<lpage>368</lpage>. doi: <ext-link ext-link-type="uri" xlink:href="http://dx.doi.org/10.2307/3545227" xlink:type="simple">10.2307/3545227</ext-link></mixed-citation></ref><ref id="B6"><mixed-citation xmlns:xlink="http://www.w3.org/1999/xlink" xlink:type="simple"><person-group><name name-style="western"><surname>Barel</surname><given-names>CDN</given-names></name><name name-style="western"><surname>Ligtvoet</surname><given-names>W</given-names></name><name name-style="western"><surname>Goldschmidt</surname><given-names>T</given-names></name><name name-style="western"><surname>Witte</surname><given-names>F</given-names></name><name name-style="western"><surname>Goudswaard</surname><given-names>PC</given-names></name></person-group> (<year>1991</year>)<article-title> The haplochromine cichlids in Lake Victoria: an assessment of biological and fisheries interests.</article-title> In: <person-group><name name-style="western"><surname>Keenleyside</surname><given-names>MHA</given-names></name></person-group> (<role>Ed</role>). <issue-title>Cichlid Fishes, Behaviour, Ecology and Evolution.</issue-title><source>Chapman &amp; Hall, London</source>: <fpage>258</fpage>-<lpage>279</lpage>.</mixed-citation></ref><ref id="B19"><mixed-citation xmlns:xlink="http://www.w3.org/1999/xlink" xlink:type="simple"><person-group><name name-style="western"><surname>Goldschmidt</surname><given-names>T</given-names></name></person-group> (<year>1991</year>)<article-title> Egg mimics in haplochromine cichlids (Pisces, Perciformes) from Lake Victoria.</article-title><source>Ethology </source><volume>88</volume>: <fpage>177</fpage>-<lpage>190</lpage>. doi: <ext-link ext-link-type="uri" xlink:href="http://dx.doi.org/10.1111/j.1439-0310.1991.tb00273.x" xlink:type="simple">10.1111/j.1439-0310.1991.tb00273.x</ext-link></mixed-citation></ref><ref id="B72"><mixed-citation xmlns:xlink="http://www.w3.org/1999/xlink" xlink:type="simple"><person-group><name name-style="western"><surname>van der Meer</surname><given-names>HJ</given-names></name></person-group> (<year>1991a</year>)<article-title> Determination of photopic thresholds in two sympatric cichlids using optomotor response.</article-title><source>Annalenvan het Koninklijk Museum voor Midden-Afrika, Zoologische Wetenschappen </source><volume>263</volume>: <fpage>91</fpage>-<lpage>96</lpage>.</mixed-citation></ref><ref id="B73"><mixed-citation xmlns:xlink="http://www.w3.org/1999/xlink" xlink:type="simple"><person-group><name name-style="western"><surname>van der Meer</surname><given-names>HJ</given-names></name></person-group> (<year>1991b</year>)<source> Ecomorphology of photoreception in haplochromine cichlid fishes. PhD Thesis, Leiden, the Netherlands: Leiden University.</source></mixed-citation></ref><ref id="B24"><mixed-citation xmlns:xlink="http://www.w3.org/1999/xlink" xlink:type="simple"><person-group><name name-style="western"><surname>Goldschmidt</surname><given-names>T</given-names></name><name name-style="western"><surname>Witte</surname><given-names>F</given-names></name></person-group> (<year>1992</year>)<source> Explosive speciation and adaptive radiation of haplochromine cichlids from Lake Victoria: an illustration of the scientific value of a lost species flock. Mitteilungen Internationale Vereinigung für theoretische und angewandte Limnologie 23: 101–107.</source></mixed-citation></ref><ref id="B40"><mixed-citation xmlns:xlink="http://www.w3.org/1999/xlink" xlink:type="simple"><person-group><name name-style="western"><surname>Kaufman</surname><given-names>L</given-names></name></person-group> (<year>1992</year>)<source> Catastrophic change in species-rich freshwater ecosystems. BioScience 42: 846–858. </source>doi: <ext-link ext-link-type="uri" xlink:href="http://dx.doi.org/10.2307/1312084" xlink:type="simple">10.2307/1312084</ext-link></mixed-citation></ref><ref id="B93"><mixed-citation xmlns:xlink="http://www.w3.org/1999/xlink" xlink:type="simple"><person-group><name name-style="western"><surname>Witte</surname><given-names>F</given-names></name><name name-style="western"><surname>Goldschmidt</surname><given-names>T</given-names></name><name name-style="western"><surname>Wanink</surname><given-names>J</given-names></name><name name-style="western"><surname>van Oijen</surname><given-names>M</given-names></name><name name-style="western"><surname>Goudswaard</surname><given-names>K</given-names></name><name name-style="western"><surname>Witte-Maas</surname><given-names>E</given-names></name><name name-style="western"><surname>Bouton</surname><given-names>N</given-names></name></person-group> (<year>1992b</year>)<article-title> The destruction of an endemic species flock: quantitative data on the decline of the haplochromine cichlids of Lake Victoria.</article-title><source>Environmental Biology of Fishes </source><volume>34</volume>: <fpage>1</fpage>-<lpage>28</lpage>. doi: <ext-link ext-link-type="uri" xlink:href="http://dx.doi.org/10.1007/BF00004782" xlink:type="simple">10.1007/BF00004782</ext-link></mixed-citation></ref><ref id="B5"><mixed-citation xmlns:xlink="http://www.w3.org/1999/xlink" xlink:type="simple"><person-group><name name-style="western"><surname>Barel</surname><given-names>CDN</given-names></name></person-group> (<year>1993</year>)<article-title> Concepts of an architectonic approach to transformation morphology.</article-title><source>Acta Biotheoretica </source><volume>41</volume>: <fpage>345</fpage>-<lpage>381</lpage>. doi: <ext-link ext-link-type="uri" xlink:href="http://dx.doi.org/10.1007/BF00709371" xlink:type="simple">10.1007/BF00709371</ext-link></mixed-citation></ref><ref id="B67"><mixed-citation xmlns:xlink="http://www.w3.org/1999/xlink" xlink:type="simple"><person-group><name name-style="western"><surname>Smith</surname><given-names>C</given-names></name><name name-style="western"><surname>Wootton</surname><given-names>RJ</given-names></name></person-group> (<year>1994</year>)<article-title> The cost of parental care in <italic>Haplochromis</italic> ‘argens’ (Cichlidae).</article-title><source>Environmental Biology of Fishes </source><volume>40</volume>: <fpage>99</fpage>-<lpage>104</lpage>. doi: <ext-link ext-link-type="uri" xlink:href="http://dx.doi.org/10.1007/BF00002184" xlink:type="simple">10.1007/BF00002184</ext-link></mixed-citation></ref><ref id="B2"><mixed-citation xmlns:xlink="http://www.w3.org/1999/xlink" xlink:type="simple"><person-group><name name-style="western"><surname>Balshine-Earn</surname><given-names>S</given-names></name></person-group> (<year>1995</year>)<article-title> The costs of parental care in Galilee St Peter’s fish, <italic>Sarotherodon galilaeus</italic>.</article-title><source>Animal Behaviour </source><volume>50</volume>: <fpage>1</fpage>-<lpage>7</lpage>. doi: <ext-link ext-link-type="uri" xlink:href="http://dx.doi.org/10.1006/anbe.1995.0214" xlink:type="simple">10.1006/anbe.1995.0214</ext-link></mixed-citation></ref><ref id="B56"><mixed-citation xmlns:xlink="http://www.w3.org/1999/xlink" xlink:type="simple"><person-group><name name-style="western"><surname>Seehausen</surname><given-names>O</given-names></name></person-group> (<year>1995</year>)<article-title> Cichliden von der tansanischen Victoriasee-Küste.</article-title> In: <person-group><name name-style="western"><surname>Stawikowski,</surname><given-names>R</given-names></name></person-group> (<role>Ed</role>). <issue-title>Cichliden, Festschrift zum 25jährigen Jubiläum der DCG.</issue-title><source>Deutsche Cichliden-Gesellschaft, Frankfurt am Main</source>: <fpage>143</fpage>-<lpage>146</lpage>.</mixed-citation></ref><ref id="B64"><mixed-citation xmlns:xlink="http://www.w3.org/1999/xlink" xlink:type="simple"><person-group><name name-style="western"><surname>Seehausen</surname><given-names>O</given-names></name><name name-style="western"><surname>Witte</surname><given-names>F</given-names></name></person-group> (<year>1995</year>)<article-title> Extinction of many and survival of some: the current situation of the endemic cichlids in southern Lake Victoria.</article-title><source>Tropical Fish Hobbyist </source><volume>43</volume> (<issue>7</issue>): <fpage>96</fpage>-<lpage>105</lpage>.</mixed-citation></ref><ref id="B68"><mixed-citation xmlns:xlink="http://www.w3.org/1999/xlink" xlink:type="simple"><person-group><name name-style="western"><surname>Smith</surname><given-names>C</given-names></name><name name-style="western"><surname>Wootton</surname><given-names>RJ</given-names></name></person-group> (<year>1995</year>)<article-title> The costs of parental care in teleost fishes.</article-title><source>Reviews in Fish Biology and Fisheries </source><volume>5</volume>: <fpage>7</fpage>-<lpage>22</lpage>. doi: <ext-link ext-link-type="uri" xlink:href="http://dx.doi.org/10.1007/BF01103363" xlink:type="simple">10.1007/BF01103363</ext-link></mixed-citation></ref><ref id="B1"><mixed-citation xmlns:xlink="http://www.w3.org/1999/xlink" xlink:type="simple"><person-group><name name-style="western"><surname>Anker</surname><given-names>GCh</given-names></name><name name-style="western"><surname>Dullemeijer</surname><given-names>P</given-names></name></person-group> (<year>1996</year>)<article-title> Transformation morphology on structures in the head of cichlid fishes.</article-title> In: <person-group><name name-style="western"><surname>Datta</surname><given-names>Munsghi JS</given-names></name><name name-style="western"><surname>Dutta</surname><given-names>HM</given-names></name></person-group> (<role>Eds</role>). <issue-title>Fish Morphology – Horizon of New Research.</issue-title><source>Oxford &amp; IBH Publishing, New Delhi</source>: <fpage>1</fpage>-<lpage>20</lpage>.</mixed-citation></ref><ref id="B16"><mixed-citation xmlns:xlink="http://www.w3.org/1999/xlink" xlink:type="simple"><person-group><name name-style="western"><surname>de Visser</surname><given-names>J</given-names></name><name name-style="western"><surname>Barel</surname><given-names>CDN</given-names></name></person-group> (<year>1996</year>)<article-title> Architectonic constraints on the hyoid’s optimal starting position for suction feeding of fish.</article-title><source>Journal of Morphology </source><volume>228</volume>: <fpage>1</fpage>-<lpage>18</lpage>. doi: <ext-link ext-link-type="uri" xlink:href="http://dx.doi.org/10.1002/(SICI)1097-4687(199604)228:1&lt;1::AID-JMOR1&gt;3.0.CO;2-B" xlink:type="simple">10.1002/(SICI)1097-4687(199604)228:1&lt;1::AID-JMOR1&gt;3.0.CO;2-B</ext-link></mixed-citation></ref><ref id="B57"><mixed-citation xmlns:xlink="http://www.w3.org/1999/xlink" xlink:type="simple"><person-group><name name-style="western"><surname>Seehausen</surname><given-names>O</given-names></name></person-group> (<year>1996</year>)<source> Lake Victoria Rock Cichlids: Taxonomy, Ecology and Distribution.</source><publisher-name>Verduijn Cichlids</publisher-name>, <publisher-loc>Zevenhuizen</publisher-loc>, <lpage>304</lpage> pp.</mixed-citation></ref><ref id="B66"><mixed-citation xmlns:xlink="http://www.w3.org/1999/xlink" xlink:type="simple"><person-group><name name-style="western"><surname>Smit</surname><given-names>SA</given-names></name><name name-style="western"><surname>Anker</surname><given-names>GCh</given-names></name></person-group> (<year>1997</year>)<article-title> Photopic sensitivity to red and blue light related to retinal differences in two zooplanktivorous haplochromine species (Teleostei, Cichlidae).</article-title><source>Netherlands Journal of Zoology </source><volume>47</volume>: <fpage>9</fpage>-<lpage>20</lpage>. doi: <ext-link ext-link-type="uri" xlink:href="http://dx.doi.org/10.1163/156854297X00201" xlink:type="simple">10.1163/156854297X00201</ext-link></mixed-citation></ref><ref id="B65"><mixed-citation xmlns:xlink="http://www.w3.org/1999/xlink" xlink:type="simple"><person-group><name name-style="western"><surname>Seehausen</surname><given-names>O</given-names></name><name name-style="western"><surname>Witte</surname><given-names>F</given-names></name><name name-style="western"><surname>Katunzi</surname><given-names>EF</given-names></name><name name-style="western"><surname>Smits</surname><given-names>J</given-names></name><name name-style="western"><surname>Bouton</surname><given-names>N</given-names></name></person-group> (<year>1997b</year>)<article-title>Patterns of the remnant cichlid fauna in southern Lake Victoria.</article-title><source>Conservation Biology </source><volume>11</volume>: <fpage>890</fpage>-<lpage>904</lpage>. doi: <ext-link ext-link-type="uri" xlink:href="http://dx.doi.org/10.1046/j.1523-1739.1997.95346.x" xlink:type="simple">10.1046/j.1523-1739.1997.95346.x</ext-link></mixed-citation></ref><ref id="B91"><mixed-citation xmlns:xlink="http://www.w3.org/1999/xlink" xlink:type="simple"><person-group><name name-style="western"><surname>Witte</surname><given-names>F</given-names></name><name name-style="western"><surname>Barel</surname><given-names>CDN</given-names></name><name name-style="western"><surname>van Oijen</surname><given-names>MJP</given-names></name></person-group> (<year>1997</year>)<source> Intraspecific variation of haplochromine cichlids from Lake Victoria and its taxonomic implications. South African Journal of Science 93: 585–594.</source></mixed-citation></ref><ref id="B83"><mixed-citation xmlns:xlink="http://www.w3.org/1999/xlink" xlink:type="simple"><person-group><name name-style="western"><surname>Wanink</surname><given-names>JH</given-names></name></person-group> (<year>1998</year>)<source> The pelagic cyprinid <italic>Rastrineobola argentea</italic> as a crucial link in the disrupted ecosystem of Lake Victoria. PhD Thesis, Leiden, the Netherlands: Leiden University.</source></mixed-citation></ref><ref id="B54"><mixed-citation xmlns:xlink="http://www.w3.org/1999/xlink" xlink:type="simple"><person-group><name name-style="western"><surname>Rinkes</surname><given-names>M</given-names></name></person-group> (<year>1999</year>)<source> Conflicts in cichlid head morphology due to optimization of functional demands on suction feeding. PhD Thesis, Leiden, the Netherlands: Leiden University.</source></mixed-citation></ref><ref id="B15"><mixed-citation xmlns:xlink="http://www.w3.org/1999/xlink" xlink:type="simple"><person-group><name name-style="western"><surname>de Visser</surname><given-names>J</given-names></name></person-group> (<year>2000</year>)<source> Tongue in cheek. A study in biological engineering of fish. PhD Thesis, Leiden, the Netherlands: Leiden University.</source></mixed-citation></ref><ref id="B70"><mixed-citation xmlns:xlink="http://www.w3.org/1999/xlink" xlink:type="simple"><person-group><name name-style="western"><surname>Tacon</surname><given-names>P</given-names></name><name name-style="western"><surname>Baroiller</surname><given-names>JF</given-names></name><name name-style="western"><surname>Le Bail</surname><given-names>PY</given-names></name><name name-style="western"><surname>Prunet</surname><given-names>P</given-names></name><name name-style="western"><surname>Jalabert</surname><given-names>B</given-names></name></person-group> (<year>2000</year>)<article-title> Effect of egg deprivation on sex steroids, gonadotropin, prolactin, and growth hormone profiles during the reproductive cycle of the mouthbrooding cichlid fish <italic>Oreochromis niloticus</italic>.</article-title><source>General and Comparative Endocrinology </source><volume>117</volume>: <fpage>54</fpage>-<lpage>65</lpage>. doi: <ext-link ext-link-type="uri" xlink:href="http://dx.doi.org/10.1006/gcen.1999.7388" xlink:type="simple">10.1006/gcen.1999.7388</ext-link></mixed-citation></ref><ref id="B98"><mixed-citation xmlns:xlink="http://www.w3.org/1999/xlink" xlink:type="simple"><person-group><name name-style="western"><surname>Witte</surname><given-names>F</given-names></name><name name-style="western"><surname>Wanink</surname><given-names>JH</given-names></name></person-group> (<year>2000</year>)<article-title> De zoöplanktivore cichliden van het Victoriameer: ontdekking, verdwijning en terugkeer.</article-title><source>Cichlidae </source><volume>26</volume>: <fpage>77</fpage>-<lpage>84</lpage>.</mixed-citation></ref><ref id="B63"><mixed-citation xmlns:xlink="http://www.w3.org/1999/xlink" xlink:type="simple"><person-group><name name-style="western"><surname>Seehausen</surname><given-names>O</given-names></name><name name-style="western"><surname>van Alphen</surname><given-names>JJM</given-names></name><name name-style="western"><surname>Witte</surname><given-names>F</given-names></name></person-group> (<year>2003</year>)<article-title> Implications of eutrophication for fish vision, behavioral ecology and species coexistence: A theoretical framework.</article-title> In: <person-group><name name-style="western"><surname>Crisman</surname><given-names>TL</given-names></name><name name-style="western"><surname>Chapman</surname><given-names>LJ</given-names></name><name name-style="western"><surname>Chapman</surname><given-names>CA</given-names></name><name name-style="western"><surname>Kaufman</surname><given-names>LS</given-names></name></person-group> (<role>Eds</role>). <issue-title>Conservation, Ecology, and Management of African Fresh Waters.</issue-title><source>University Press of Florida, Florida</source>: <fpage>268</fpage>-<lpage>287</lpage>.</mixed-citation></ref><ref id="B101"><mixed-citation xmlns:xlink="http://www.w3.org/1999/xlink" xlink:type="simple"><person-group><name name-style="western"><surname>Witte</surname><given-names>F</given-names></name><name name-style="western"><surname>Wanink</surname><given-names>JH</given-names></name><name name-style="western"><surname>Rutjes</surname><given-names>HA</given-names></name><name name-style="western"><surname>van der Meer</surname><given-names>HJ</given-names></name><name name-style="western"><surname>van den Thillart</surname><given-names>GEEJM</given-names></name></person-group> (<year>2005</year>)<article-title> Eutrophication and its influences on the fish fauna of Lake Victoria.</article-title> In: <person-group><name name-style="western"><surname>Reddy</surname><given-names>VM</given-names></name></person-group> (<role>Ed</role>). <issue-title>Restoration and Management of Tropical Eutrophic Lakes.</issue-title><source>Science publishers, Inc., Enfield (NH)</source>: <fpage>301</fpage>-<lpage>338</lpage>.</mixed-citation></ref><ref id="B43"><mixed-citation xmlns:xlink="http://www.w3.org/1999/xlink" xlink:type="simple"><person-group><name name-style="western"><surname>Kishe-Machumu</surname><given-names>MA</given-names></name></person-group> (<year>2012</year>)<source> Inter-guild differences and possible causes of the recovery of cichlid species in Lake Victoria, Tanzania. PhD Thesis, Leiden, the Netherlands: Leiden University.</source></mixed-citation></ref><ref id="B80"><mixed-citation xmlns:xlink="http://www.w3.org/1999/xlink" xlink:type="simple"><person-group><name name-style="western"><surname>van Rijssel</surname><given-names>JC</given-names></name><name name-style="western"><surname>Witte</surname><given-names>F</given-names></name></person-group> (<year>2012</year>)<source> Adaptive responses in resurgent Lake Victoria cichlids over the past 30 years. Evolutionary Ecology. </source>doi: <ext-link ext-link-type="uri" xlink:href="http://dx.doi.org/10.1007/s10682-012-9596-9" xlink:type="simple">10.1007/s10682-012-9596-9</ext-link></mixed-citation></ref><ref id="B41"><mixed-citation xmlns:xlink="http://www.w3.org/1999/xlink" xlink:type="simple"><person-group><name name-style="western"><surname>Kaufman</surname><given-names>L</given-names></name><name name-style="western"><surname>Seehausen</surname><given-names>O</given-names></name></person-group> (<year>1995</year>)<article-title> Cichliden von der ugandischen und der kenianischen Victoriaseeküste.</article-title> In: <person-group><name name-style="western"><surname>Stawikowski</surname><given-names>R</given-names></name></person-group> (<role>Ed</role>). <issue-title>Cichliden, Festschrift zum 25jährigen Jubiläum der DCG.</issue-title><source>Deutsche Cichliden-Gesellschaft, Frankfurt am Main</source>: <fpage>147</fpage>-<lpage>151</lpage>.</mixed-citation></ref><ref id="B87"><mixed-citation xmlns:xlink="http://www.w3.org/1999/xlink" xlink:type="simple"><person-group><name name-style="western"><surname>Wanink</surname><given-names>JH</given-names></name><name name-style="western"><surname>Witte</surname><given-names>F</given-names></name></person-group> (<year>2000</year>)<article-title> The use of perturbation as a natural experiment: effects of predator introduction on the community structure of zooplanktivorous fish in Lake Victoria.</article-title><source>Advances in Ecological Research </source><volume>31</volume>: <fpage>553</fpage>-<lpage>570</lpage>. doi: <ext-link ext-link-type="uri" xlink:href="http://dx.doi.org/10.1016/S0065-2504(00)31030-3" xlink:type="simple">10.1016/S0065-2504(00)31030-3</ext-link></mixed-citation></ref><ref id="B95"><mixed-citation xmlns:xlink="http://www.w3.org/1999/xlink" xlink:type="simple"><person-group><name name-style="western"><surname>Witte</surname><given-names>F</given-names></name><name name-style="western"><surname>Msuku</surname><given-names>BS</given-names></name><name name-style="western"><surname>Wanink</surname><given-names>JH</given-names></name><name name-style="western"><surname>Seehausen</surname><given-names>O</given-names></name><name name-style="western"><surname>Katunzi</surname><given-names>EFB</given-names></name><name name-style="western"><surname>Goudswaard</surname><given-names>PC</given-names></name><name name-style="western"><surname>Goldschmidt</surname><given-names>T</given-names></name></person-group> (<year>2000</year>)<article-title> Recovery of cichlid species in Lake Victoria: an examination of factors leading to differential extinction.</article-title><source>Reviews in Fish Biology and Fisheries </source><volume>10</volume>: <fpage>233</fpage>-<lpage>241</lpage>. doi: <ext-link ext-link-type="uri" xlink:href="http://dx.doi.org/10.1023/A:1016677515930" xlink:type="simple">10.1023/A:1016677515930</ext-link></mixed-citation></ref><ref id="B94"><mixed-citation xmlns:xlink="http://www.w3.org/1999/xlink" xlink:type="simple"><person-group><name name-style="western"><surname>Witte</surname><given-names>F</given-names></name><name name-style="western"><surname>van der</surname><given-names>Meer H</given-names></name><name name-style="western"><surname>Barel</surname><given-names>K</given-names></name></person-group> (<year>2003</year>)<article-title> Door cichlidenogen bezien: het belang van het gezichtsvermogen bij haplochromine cichliden voor het ontstaan en in stand houden van diversiteit.</article-title><source>Cichlidae </source><volume>29</volume>: <fpage>104</fpage>-<lpage>114</lpage>.</mixed-citation></ref><ref id="B52"><mixed-citation xmlns:xlink="http://www.w3.org/1999/xlink" xlink:type="simple"><person-group><name name-style="western"><surname>Niemantsverdriet</surname><given-names>P</given-names></name></person-group> (<year>2005</year>)<article-title> Victoriacichliden houden en kweken in het laboratorium.</article-title><source>Cichlidae </source><volume>31</volume>: <fpage>150</fpage>-<lpage>156</lpage>.</mixed-citation></ref><ref id="B99"><mixed-citation xmlns:xlink="http://www.w3.org/1999/xlink" xlink:type="simple"><person-group><name name-style="western"><surname>Witte</surname><given-names>F</given-names></name><name name-style="western"><surname>Wanink</surname><given-names>JH</given-names></name><name name-style="western"><surname>Kishe-Machumu</surname><given-names>M</given-names></name></person-group> (<year>2007a</year>)<article-title> Species distinction and the biodiversity crisis in Lake Victoria.</article-title><source>Transactions of the American Fisheries Society </source><volume>136</volume>: <fpage>1146</fpage>-<lpage>1159</lpage>. doi: <ext-link ext-link-type="uri" xlink:href="http://dx.doi.org/10.1577/T05-179.1" xlink:type="simple">10.1577/T05-179.1</ext-link></mixed-citation></ref><ref id="B50"><mixed-citation xmlns:xlink="http://www.w3.org/1999/xlink" xlink:type="simple"><person-group><name name-style="western"><surname>Mizoiri</surname><given-names>S</given-names></name><name name-style="western"><surname>Aibara</surname><given-names>M</given-names></name><name name-style="western"><surname>Okada</surname><given-names>N</given-names></name></person-group> (<year>2008</year>)<source> Live Cichlids in the Southern Lake Victoria - Ongoing Speciation. (in Japanese) Report of Grant-in-Aid for Scientific Research on Priority Areas 2002–2007 from The Ministry of Education, Culture, Sports, Science and Technology (Japan).</source><publisher-name>Kougakutosho Ltd.</publisher-name>, <publisher-loc>Tokyo</publisher-loc>, <lpage>278</lpage> pp.</mixed-citation></ref><ref id="B81"><mixed-citation xmlns:xlink="http://www.w3.org/1999/xlink" xlink:type="simple"><person-group><name name-style="western"><surname>van Staaden</surname><given-names>MJ</given-names></name><name name-style="western"><surname>Huber</surname><given-names>R</given-names></name><name name-style="western"><surname>Kaufman</surname><given-names>LS</given-names></name><name name-style="western"><surname>Liem</surname><given-names>KF</given-names></name></person-group> (<year>1995</year>)<article-title> Brain evolution in cichlids of the African Great Lakes: brain and body size, general patterns, and evolutionary trends.</article-title><source>Zoology </source><volume>98</volume>: <fpage>165</fpage>-<lpage>178</lpage>.</mixed-citation></ref><ref id="B13"><mixed-citation xmlns:xlink="http://www.w3.org/1999/xlink" xlink:type="simple"><person-group><name name-style="western"><surname>Chapman</surname><given-names>LJ</given-names></name><name name-style="western"><surname>Kaufman</surname><given-names>LS</given-names></name><name name-style="western"><surname>Chapman</surname><given-names>CA</given-names></name><name name-style="western"><surname>McKenzie</surname><given-names>FE</given-names></name></person-group> (<year>1995</year>)<article-title> Hypoxia tolerance in twelve species of East African cichlids: potential for low oxygen refugia in Lake Victoria.</article-title><source>Conservation Biology </source><volume>9</volume>: <fpage>1274</fpage>-<lpage>1287</lpage>. doi: <ext-link ext-link-type="uri" xlink:href="http://dx.doi.org/10.1046/j.1523-1739.1995.9051262.x-i1" xlink:type="simple">10.1046/j.1523-1739.1995.9051262.x-i1</ext-link></mixed-citation></ref><ref id="B39"><mixed-citation xmlns:xlink="http://www.w3.org/1999/xlink" xlink:type="simple"><person-group><name name-style="western"><surname>Huber</surname><given-names>R</given-names></name><name name-style="western"><surname>van Staaden</surname><given-names>MJ</given-names></name><name name-style="western"><surname>Kaufman</surname><given-names>LS</given-names></name><name name-style="western"><surname>Liem</surname><given-names>KF</given-names></name></person-group> (<year>1997</year>)<article-title> Microhabitat use, trophic patterns, and the evolution of brain structure in African cichlids.</article-title><source>Brain, Behaviour and Evolution </source><volume>50</volume>: <fpage>167</fpage>-<lpage>182</lpage>. doi: <ext-link ext-link-type="uri" xlink:href="http://dx.doi.org/10.1159/000113330" xlink:type="simple">10.1159/000113330</ext-link></mixed-citation></ref><ref id="B55"><mixed-citation xmlns:xlink="http://www.w3.org/1999/xlink" xlink:type="simple"><person-group><name name-style="western"><surname>Rosenberger</surname><given-names>AE</given-names></name><name name-style="western"><surname>Chapman</surname><given-names>LJ</given-names></name></person-group> (<year>2000</year>)<article-title> Respiratory characters of three species of haplochromine cichlids: Implications for use of wetland refugia.</article-title><source>Journal of Fish Biology </source><volume>57</volume>: <fpage>483</fpage>-<lpage>501</lpage>. doi: <ext-link ext-link-type="uri" xlink:href="http://dx.doi.org/10.1111/j.1095-8649.2000.tb02187.x" xlink:type="simple">10.1111/j.1095-8649.2000.tb02187.x</ext-link></mixed-citation></ref><ref id="B48"><mixed-citation xmlns:xlink="http://www.w3.org/1999/xlink" xlink:type="simple"><person-group><name name-style="western"><surname>Melnychuk</surname><given-names>MC</given-names></name><name name-style="western"><surname>Chapman</surname><given-names>LJ</given-names></name></person-group> (<year>2002</year>)<article-title> Hypoxia tolerance of two haplochromine cichlids: swamp leakage and potential for interlacustrine dispersal.</article-title><source>Environmental Biology of Fishes </source><volume>65</volume>: <fpage>99</fpage>-<lpage>110</lpage>. doi: <ext-link ext-link-type="uri" xlink:href="http://dx.doi.org/10.1023/A:1019602403098" xlink:type="simple">10.1023/A:1019602403098</ext-link></mixed-citation></ref><ref id="B86"><mixed-citation xmlns:xlink="http://www.w3.org/1999/xlink" xlink:type="simple"><person-group><name name-style="western"><surname>Wanink</surname><given-names>JH</given-names></name><name name-style="western"><surname>Witte</surname><given-names>F</given-names></name></person-group> (<year>1998</year>)<source> Niche shift in a zooplanktivorous cyprinid from Lake Victoria after reduction of its cichlid guild members by Nile perch. In: Wanink JH (1998) The pelagic cyprinid <italic>Rastrineobola argentea</italic> as a crucial link in the disrupted ecosystem of Lake Victoria. PhD Thesis, Leiden, the Netherlands: Leiden University, 157–167.</source></mixed-citation></ref><ref id="B78"><mixed-citation xmlns:xlink="http://www.w3.org/1999/xlink" xlink:type="simple"><person-group><name name-style="western"><surname>van Oijen</surname><given-names>MJP</given-names></name><name name-style="western"><surname>Witte</surname><given-names>F</given-names></name></person-group> (<year>1996</year>)<article-title> Taxonomical and ecological description of a species complex of zooplanktivorous and insectivorous cichlids from Lake Victoria.</article-title><source>Zoologische Verhandelingen Leiden </source><volume>302</volume>: <fpage>1</fpage>-<lpage>56</lpage>.</mixed-citation></ref><ref id="B42"><mixed-citation xmlns:xlink="http://www.w3.org/1999/xlink" xlink:type="simple"><person-group><name name-style="western"><surname>Katunzi</surname><given-names>EFB</given-names></name><name name-style="western"><surname>Zoutendijk</surname><given-names>J</given-names></name><name name-style="western"><surname>Goldtschmidt</surname><given-names>T</given-names></name><name name-style="western"><surname>Wanink</surname><given-names>JH</given-names></name><name name-style="western"><surname>Witte</surname><given-names>F</given-names></name></person-group> (<year>2003</year>)<article-title> Lost zooplanktivorous cichlid from Lake Victoria reappears with a new trade.</article-title><source>Ecology of Freshwater Fish </source><volume>12</volume>: <fpage>237</fpage>-<lpage>240</lpage>. doi: <ext-link ext-link-type="uri" xlink:href="http://dx.doi.org/10.1046/j.1600-0633.2003.00023.x" xlink:type="simple">10.1046/j.1600-0633.2003.00023.x</ext-link></mixed-citation></ref><ref id="B44"><mixed-citation xmlns:xlink="http://www.w3.org/1999/xlink" xlink:type="simple"><person-group><name name-style="western"><surname>Kishe-Machumu</surname><given-names>M</given-names></name><name name-style="western"><surname>Witte</surname><given-names>F</given-names></name><name name-style="western"><surname>Wanink</surname><given-names>JH</given-names></name></person-group> (<year>2008</year>)<article-title> Dietary shift in benthivorous cichlids after the ecological changes in Lake Victoria.</article-title><source>Animal Biology </source><volume>58</volume>: <fpage>401</fpage>-<lpage>417</lpage>. doi: <ext-link ext-link-type="uri" xlink:href="http://dx.doi.org/10.1163/157075608X383700" xlink:type="simple">10.1163/157075608X383700</ext-link></mixed-citation></ref><ref id="B32"><mixed-citation xmlns:xlink="http://www.w3.org/1999/xlink" xlink:type="simple"><person-group><name name-style="western"><surname>Greenwood</surname><given-names>PH</given-names></name><name name-style="western"><surname>Barel</surname><given-names>CDN</given-names></name></person-group> (<year>1978</year>)<source> A revision of the Lake Victoria <italic>Haplochromis</italic> species (Pisces, Cichlidae), Part VIII. Bulletin British Museum of natural History (Zoology), 33: 141–192.</source></mixed-citation></ref></ref-list></tp:taxon-treatment>
